# Supplementary material for: Isolation of a Human Betaretrovirus from Patients with Primary Biliary Cholangitis
Source: Viruses. 2022 Apr 24;14(5):886. doi: 10.3390/v14050886 (PMC9146342; doi:10.3390/v14050886)
Supplement: Supplementary file 1 [file viruses-14-00886-s001.zip]

Archive with 1 entries (1 files):
- viruses-1675410-supplementary.pdf
